# Supplementary material for: Binding of cellular nucleolin with the viral core RNA G-quadruplex structure suppresses HCV replication
Source: Nucleic Acids Res. 2018 Nov 20;47(1):56–68. doi: 10.1093/nar/gky1177 (PMC6326805; doi:10.1093/nar/gky1177)
Supplement: Supplementary Data [file gky1177_supplemental_files.zip]

Archive with 4 entries (4 files):
- Figure S1 NAR.tif
- Figure S2 NAR.tif
- Figure S3 NAR.tif
- NAR_Revision_Supplementary_Information_.docx
